# Supplementary material for: The lateral septum mediates kinship behavior in the rat
Source: Nat Commun. 2020 Jun 22;11:3161. doi: 10.1038/s41467-020-16489-x (PMC7308382; doi:10.1038/s41467-020-16489-x)
Supplement: Supplementary file 4 — Source data [file 41467_2020_16489_MOESM4_ESM.xlsx]

## Sheet: Figure 1
	Panel d				Panel e
		<P13	P16+		Choice Index
	Sibling choices	140	112		<P13	P16+
	Non-sibling choices	74	251		1	-0.6
					0.333333	-0.142857
					0	-0.2
					1	0.142857
					1	-0.444444
					0.6	-1
					-0.6	-0.538462
					0.5	0
					-0.2	-0.555556
					0.6	-0.714286
					0.2	-0.714286
					0.333333	-0.714286
					0	-0.75
					0.5	-0.2
					0.666667	-0.666667
					-0.333333	-0.285714
					0.333333	-0.666667
					0	-0.666667
					0	-0.692308
					0.2	0
					0.0909091	-0.0909091
					0.2	-0.0909091
					0.4	-0.176471
					0.272727	0.0588235
					0.4	0
					-0.111111	-0.333333
					0.142857	-0.666667
					0.4	-1
					0.555556	-0.272727
					0.8	-0.272727
					0.2	-1
						-0.5
						-0.529412
						-0.3
						0
						-0.375
						-0.875
						-0.6
						-0.454545
						-0.454545
						-0.4

## Sheet: Figure 2 
	Panel c			Panel d				Panel e
								Choice Index
	Percent LS lesion	Percent MS lesion			No lesion	LS lesion		No lesion	LS lesion
	13.94	0		Sibling choices	140	21		1	-0.555556
	50.978	0.74		Non-sibling choices	74	32		0.333333	-0.4
	6.897	1.32						0	-0.777778
	24.8181	3.01						1	0.692308
	5.643	2.59						1	-0.333333
								0.6
								-0.6
								0.5
								-0.2
								0.6
								0.2
								0.333333
								0
								0.5
								0.666667
								-0.333333
								0.333333
								0
								0
								0.2
								0.0909091
								0.2
								0.4
								0.272727
								0.4
								-0.111111
								0.142857
								0.4
								0.555556
								0.8
								0.2

## Sheet: Figure 3
	Panel c			Panel d					Panel e
									Choice Index
	Percent LS lesion	Percent MS lesion			No lesion	LS lesion	Ctx lesion		No lesion	LS lesion	Ctx lesion
	27.1882	0		Sibling choices	112	24	13		-0.6	0.333333	-0.5
	16.164	0		Non-sibling choices	251	24	37		-0.142857	0	-0.5
	10.638	0							-0.2	0	-0.5
	52.2388	1.37							0.142857	-1	-0.428571
	32.653	2.28							-0.444444	-1	-0.714286
	19.257	0							-1	0	0.142857
	22.95	0							-0.538462	0.666667	-0.428571
	11.647	0							0	0	-0.6
									-0.555556	-0.25	-0.5
									-0.714286	-0.142857
									-0.714286	0.6
									-0.714286	-0.6
									-0.75
									-0.2
									-0.666667
									-0.285714
									-0.666667
									-0.666667
									-0.692308
									0
									-0.0909091
									-0.0909091
									-0.176471
									0.0588235
									0
									-0.333333
									-0.666667
									-1
									-0.272727
									-0.272727
									-1
									-0.5
									-0.529412
									-0.3
									0
									-0.375
									-0.875
									-0.6
									-0.454545
									-0.454545
									-0.4

## Sheet: Figure 4
		Panel b																Panel c					Panel d																Panel e				Panels f-g
																																											Values in figure legend
	sibling odor (rates, Hz)					Hist				non-sibling odor (rates, Hz)				Hist				sibling odor					mother odor				Hist				non-mother odor				Hist				mother odor
	Trial	Baseline	Odor	Offset		time	rate (Hz)		Trial	Baseline	Odor	Offset		time	rate (Hz)			Baseline	Odor	Offset		Trial	Baseline	Odor	Offset		time	rate (Hz)		Trial	Baseline	Odor	Offset		time	rate (Hz)			Baseline	Odor	Offset
	1	1.5	2	2		-2	0.133333		1	0	1.6	1.8		-2	0.5625		mean	0.133333	1.09333	0.56		1	0	8.2	1.8		-2	0.133333		1	0.5	1.8	1.2		-2	0.0625		mean	0.266667	2.16	0.6
	2	0	2	1.2		-1	0.133333		2	1.5	0.6	2		-1	0.625		sem	0.103126	0.22328	0.202084		2	0	1.8	0.6		-1	0.4		2	1.5	2.6	1.4		-1	0.4375		sem	0.206252	0.488418	0.153685
	3	0	1.6	0.6		0	0.733333		3	3	1.8	2.2		0	0.1875							3	0	2.2	1.2		0	0.4		3	1	2.2	0.8		0	0.3125
	4	0	1.2	1.8		1	0.666667		4	0	0	0.6		1	0.6875			non-sibling odor				4	0	2.2	0		1	4		4	0	2.4	1		1	2.25			non-mother odor
	5	0	0.6	0.4		2	1.6		5	0	3	1.8		2	0.8125		mean	0.59375	0.725	0.55		5	0	1.8	0.6		2	2.13333		5	0	2.6	0.6		2	2.1875		mean	0.25	1.4	0.6
	6	0	2.2	2		3	1.73333		6	0	1.2	0		3	0.8125		sem	0.267	0.211246	0.214087		6	0	2.6	1.4		3	2.6		6	0	0.8	2.2		3	1.5625		sem	0.111803	0.23523	0.157056
	7	0	1	0.2		4	0.733333		7	0	0.4	0		4	1.125							7	0	1.2	1.2		4	1.66667		7	0.5	2.8	0.2		4	0.6875
	8	0.5	2	0.2		5	0.466667		8	0	1	0.4		5	0.5							8	0	1.8	1		5	0.933333		8	0	0.4	0.4		5	0.6875
	9	0	0	0		6	0.6		9	1.5	0.4	0		6	0.4375							9	0	2	0.2		6	0.466667		9	0	0.2	0.2		6	0.5
	10	0	0.6	0		7	1		10	0.5	0	0		7	0.3125							10	3	2.8	0		7	0.266667		10	0.5	2	0.2		7	0.6875
	11	0	0	0		8	0.6		11	0	0.4	0		8	0.5							11	1	3	0.6		8	1.06667		11	0	0.8	0		8	0.875
	12	0	2.2	0		9	0.133333		12	0	0	0		9	1							12	0	2	0.4		9	0.266667		12	0	1	0		9	0.25
	13	0	0	0					13	0	1	0										13	0	0.2	0					13	0	1.4	1
	14	0	1	0					14	3	0	0										14	0	0	0					14	0	0.6	0
	15	0	0	0					15	0	0	0										15	0	0.6	0					15	0	0.8	0
									16	0	0.2	0																		16	0	0	0.4

## Sheet: Figure 5
		Panel b																Panel c					Panel d																Panel e				Panels f-g
																																											Values in figure legend
		sibling odor (rates, Hz)				Hist				non-sibling odor (rates, Hz)				Hist				sibling odor					mother odor				Hist				non-mother odor				Hist				mother odor
	Trial	Baseline	Odor	Offset		time	rate (Hz)		Trial	Baseline	Odor	Offset		time	rate (Hz)			Baseline	Odor	Offset		Trial	Baseline	Odor	Offset		time	rate (Hz)		Trial	Baseline	Odor	Offset		time	rate (Hz)			Baseline	Odor	Offset
	1	0.5	10.4	7.4		-2	3.5		1	5.5	13.2	8.4		-2	5.875		mean	5.125	13.375	8.125		1	8	9.6	6		-2	10.125		1	8	9.4	5.6		-2	10.5		mean	10.375	9.475	8.4
	2	11.5	11.6	9.2		-1	6.75		2	8.5	12	9.4		-1	4.75		sem	1.63595	2.79552	1.50899		2	9	6	9		-1	10.625		2	11.5	6	6.8		-1	6		sem	2.28885	1.38148	1.25186
	3	7.5	12.6	8.6		0	8.375		3	6.5	9.8	5		0	6.5							3	1	3.6	2.2		0	7.375		3	1	6	6.4		0	8.375
	4	1	2.6	12.6		1	15.125		4	4.5	9.2	12.2		1	9.125			non-sibling odor				4	12	10.2	9		1	9.625		4	7.5	8.8	7.2		1	4.625			non-mother odor
	5	10	5.2	1.2		2	15.875		5	0	12.6	12.8		2	18.125		mean	5.3125	12.625	10.5		5	8.5	6.4	9.4		2	12.75		5	4	3	1.8		2	11		mean	8.25	8.875	8.6
	6	0	17.6	13.2		3	14.75		6	9	11.8	7.6		3	14.75		sem	1.285	1.03678	1.20535		6	6	11.4	6.2		3	7.625		6	2.5	3	1.6		3	9.125		sem	2.24603	2.07397	2.54362
	7	2.5	20.4	2.8		4	12.75		7	0	13.6	14.4		4	14.625							7	16.5	14.4	12.8		4	10		7	10.5	19.6	20.6		4	11.25
	8	8	26.6	10		5	8.875		8	8.5	18.8	14.2		5	14.875							8	22	14.2	12.6		5	7.625		8	21	15.2	18.8		5	8.125
						6	6.75							6	8												6	7.25							6	5.625
						7	10							7	11												7	10.625							7	9.125
						8	8.125							8	9.375												8	5.75							8	7.375
						9	6.875							9	9.25												9	10.75							9	12.75

## Sheet: Figure 6
	Panel b																	Panel C									Panels D-E
																											Values in figure legend
		sibling odor (rates, Hz)				Hist				non-sibling odor (rates, Hz)				Hist				sibling odor (rate, Hz)					sibling odor (Vm)
	Trial	Baseline	Odor	Offset		time	rate (Hz)		Trial	Baseline	Odor	Offset		time	rate (Hz)			Baseline	Odor	Offset			Baseline	Odor	Offset
	1	3	0.8	1		-2	0.9375		1	0	1	0.6		-2	0.625		mean	0.9375	2.3375	0.9375		mean	-62.0626	-62.591	-61.7747
	2	2.5	1	0.4		-1	0.9375		2	1	0.6	1.4		-1	0.375		sem	0.25362	0.349628	0.28561		sem	0.785652	0.659297	0.719696
	3	0.5	1.2	3.4		0	1.3125		3	1	2.8	1.4		0	1.4375
	4	0.5	4.2	1		1	4.4375		4	0.5	3.6	1.6		1	5.875			non-sibling odor (rate, Hz)					non-sibling odor (Vm)
	5	1.5	1.6	1.6		2	2.9375		5	0	1.6	1		2	5.0625			Baseline	Odor	Offset			Baseline	Odor	Offset
	6	0	0.2	0.4		3	2.25		6	0.5	2.4	1.6		3	2.875		mean	0.5	3.6625	1.675		mean	-62.0278	-62.6012	-61.188
	7	0.5	1.4	0.6		4	0.75		7	0	2	1		4	3.0625		sem	0.129099	0.513394	0.225		sem	0.582385	0.59891	0.606771
	8	0	1.2	0		5	0.5		8	0	3.2	1.8		5	2.3125
	9	0.5	4	0.2		6	0.875		9	0.5	6.2	2.2		6	1.1875
	10	0.5	1.8	0.4		7	1.5625		10	0	4.2	1.6		7	1.3125
	11	2.5	3.8	0.4		8	0.9375		11	1	4	1		8	1.6875
	12	0.5	4	1.4		9	0.8125		12	0	2.8	0.8		9	1.875
	13	0.5	2	0.2					13	1	7.8	3.4
	14	0	2.4	0					14	0	4.6	1
	15	0	3.6	0.2					15	1	5	2.8
	16	2	4.2	3.8					16	1.5	6.8	3.6

## Sheet: Figure 7
	Panel a			Panel c				Panel d
	Ongoing firing rate (Hz)				Sib Odor	Non-Sib Odor		Values in figure and legend
	≤P13	P16+		P5-7	30	10
	1	0.21941		P8-10	22.22	11.11
	0.758557	0.211661		P11-13	20	18.75
	0.00925926	0.0715686		P16+	8.26	11.82
	0.189583	0.722222
	0.952381	0.112879
	0.0910562	0.40119
	5.66392	0.394444
	1.52597	2.93728
	1.78107	9.78718
	0.875137	0.690278
	3.39261	0.664286
	0.140934	0
	0.253472	0.333333
	0.339646	0.680556
	0.0208333	6.65556
	0.0296474	6.5772
	26.2798	0.264042
	1.76145	1.75
	0.294413	0.630431
	0.733036	2.25
	0.00925926	0.618651
	0.620833	0.25
	3.00076	5.8345
	0.104167	0.1875
	0.0850694	2.56731
	2.05416	0.59375
	1.02314	8.52431
	0	0.5
	0.333081	0.28125
	0.0104167	7.59167
	0.312996	0.525
	0.582716	4
	0.926287	0.00490196
	0.591667	0.9
	0.333333	2.77481
	1.02976	0.479167
		0.728492
		1.10952
		2.71376
		0.93573
		1.18306
		0.958333
		0.510417
		1.73611
		0.26163
		1.5125
		2.89583
		0.420833
		1.64444
		0.285714
		0.618254
		0.446312
		0.0416667
		0.612383
		0.0666667
		6.79259
		4.59776
		0.394676
		10.2361
		0
		0.23373
		3.37162
		1.66667
		5.68333
		0.41516
		0.333333
		8.93889
		1.72222
		0.702381
		1.47847
		13.725
		3.96786
		7.50556
		0.619697
		4.63889
		0.561343
		0.538889
		1.07393
		1.31653
		1.15833
		11.0082
		1.89583
		0.0676329
		0.505094
		2.10833
		6.45833
		2.42778
		0.046131
		2.79091
		2.71023
		2.59655
		16.4375
		1.3005
		2.59655
		0.372619
		1.11667
		1.07708
		1.23875
		0.133878
		4.01389
		5.00069
		0.254861
		2.90278
		0.347222
		4.3875
		4.08889
		3.27986
		5.36227
		1.47727
		6.33819
		5.19583
		0.0385375
		7.00952

## Sheet: Figure 8
		Panel b					Panel c										Panel d				Panel e
		non-sibling odor (rates, Hz)					sibling odor (rates, Hz)					mother odor (rates, Hz)					mother odor (rates, Hz)				Depth from Cortical Surface (micrometers)
	Trial	Baseline	Odor	Offset		Trial	Baseline	Odor	Offset		Trial	Baseline	Odor	Offset		Trial	Baseline	Odor	Offset		Sibling odor	Non-sibling odor	Mother odor	Non-mother odor
	1	9	10.8	6.8		1	2	1.2	1.2		1	1	0.6	0.6		1	2.5	9	1.4		3900	3900	4877	4535
	2	6	8.2	6.4		2	1.5	1.2	0.8		2	1	0.8	1		2	6	10.2	8.6		3539	3066	4217	3403
	3	6	10	6		3	1.5	1	1		3	2	0.8	1.4		3	2	12.8	11.8		4535	3855	4535	3382
	4	5	7.6	5.6		4	2	1	0.8		4	2	0.4	1.2		4	4.5	7.2	7.2		4032	4048	4150	3480
	5	6	8	6.8		5	2.5	0.8	1.2		5	2	0.8	0.8		5	1	10	1.8		4150	3466	4350	3080
																6	2	2.2	12.2		3980	2930	3403	2671
																					3634	3980	4091	3450
																					4773	3243	3311
																						3173
																						3080
																						3332
																						3216

## Sheet: s1
	Panel A
	Pup1	Pup2	Pup3	Pup4	Pup5		Pup1	Pup2	Pup3	Pup4	Pup5	Pup6	Pup7	Pup8
	0.54516	0.268851	0.782364	0.429857	0.176776		0.349793	0.206647	0.206647	0.175105	0.363794	0.416049	0.2631	0.144
	0.410345	0.330505	0.673027	0.431658	0.192937		0.255536	0.265966	0.265966	0.205474	0.424528	0.562772	0.230022	0.271739
	0.531193	0.340451	0.863994	0.424668	0.199364		0.514535	0.243871	0.243871	0.326119	0.442638	0.858092	0.175615	0.357964
	0.502951	0.316673		0.437724	0.308113		0.430982	0.280175	0.280175	0.43892	0.539541	0.840443	0.230474	0.353368
	0.66364	0.380243		0.444212	0.514615		0.555683	0.161269	0.161269	0.469781	0.536896	0.992278	0.187394	0.346931
	0.674153	0.478923	0.799387	0.455505	0.350905		0.513755	0.164194	0.164194	0.605144	0.604455	0.998559	0.303842	0.384493
	1.01435	0.427605		0.519071	0.188539		0.507074	0.375046	0.375046		0.543385	1	0.396726	0.523383
		0.431561		0.53403	0.220652		0.590427	0.435744	0.435744		0.531008	1	0.323224	0.642857
				0.52748	0.182792		0.647229	0.438489	0.438489		0.626455	1		0.666223
				0.55648	0.117978		0.613932	0.51135	0.51135		0.634104	1		0.580984
				0.588553	0.170146		0.645399				0.550918	1		1
				0.656171	0.160757		0.778154				0.64321	1
				0.655074	0.183296		0.78951				0.67563
				0.456215	0.14373		0.730196				0.683165
				0.412285	0.121962		0.720029				0.641509
							0.715042				0.661596
							0.990826				0.389728
											0.409074

## Sheet: s3
		Panel A										Panel B
		non-sibling call (rates, Hz)					non-sibling odor (rate, Hz)					sibling call (Vm)					sibling call (Vm)
	Trial	Baseline	Odor	Offset			Baseline	Odor	Offset		Trial	Baseline	Odor	Offset			Baseline	Odor	Offset
	1	0	0	0		mean	0.5	0	0.2		1	-60.5225	-59.4763	-60.8662		mean	-55.3417	-56.3117	-55.6665
	2	0.5	0	0		sem	0.129099	0	0.2		2	-60.0078	-60.6671	-60.0688		sem	0.723295	0.701884	0.768148
	3	0.5	0	0		median	0.5	0	0		3	-59.8631	-60.7382	-59.7673
	4	0	0	0							4	-59.2594	-60.8386	-60.4599
	5	1	0	0							5	-58.9493	-60.6536	-60.3052
	6	0.5	0	0							6	-53.481	-54.9383	-54.9832
	7	1	0	0							7	-54.0027	-54.2773	-52.6116
	8	1	0	0							8	-54.6116	-55.188	-52.8743
	9	0.5	0	0							9	-53.2423	-55.1348	-53.9123
	10	0	0	2							10	-52.9708	-56.0593	-54.486
											11	-53.8909	-54.4463	-54.4645
											12	-52.4415	-52.4228	-53.2623
											13	-52.6939	-54.5427	-55.0566
											14	-54.573	-55.6907	-52.8477
											15	-53.3919	-54.2709	-52.9754
											16	-53.5355	-54.2547	-53.4313
											17	-53.3718	-53.6995	-53.9583
